# Supplementary material for: Propiconazole-Induced Testis Damage and MAPK-Mediated Apoptosis and Autophagy in Germ Cells
Source: Cells. 2025 Oct 17;14(20):1624. doi: 10.3390/cells14201624 (PMC12564799; doi:10.3390/cells14201624)
Supplement: Supplementary file 1 [file cells-14-01624-s001.zip]

Archive with 1 entries (1 files):
- cells-3909262-supplementary.pdf
